# Supplementary material for: Aurora B Kinase Inhibition by AZD1152 Concomitant with Tumor Treating Fields Is Effective in the Treatment of Cultures from Primary and Recurrent Glioblastomas
Source: Int J Mol Sci. 2023 Mar 6;24(5):5016. doi: 10.3390/ijms24055016 (PMC10003311; doi:10.3390/ijms24055016)
Supplement: Supplementary file 1 [file ijms-24-05016-s001.zip]

Archive with 1 entries (1 files):
- ijms-2131865-supplementary.pdf
